# Supplementary material for: The Role of ABO Blood Type in Patients with SARS-CoV-2 Infection: A Systematic Review
Source: J Clin Med. 2022 May 27;11(11):3029. doi: 10.3390/jcm11113029 (PMC9181227; doi:10.3390/jcm11113029)
Supplement: Supplementary file 1 [file jcm-11-03029-s001.zip]

Archive with 1 entries (1 files):
- jcm-1700023-supplementary.pdf
